# Supplementary material for: Ancient genomic linkage of α-globin and Nprl3 couples metabolism with erythropoiesis
Source: Nat Commun. 2025 Mar 24;16:2749. doi: 10.1038/s41467-025-57683-z (PMC11933693; doi:10.1038/s41467-025-57683-z)
Supplement: Supplementary file 4 — Source Data [file 41467_2025_57683_MOESM4_ESM.xlsx]

## Sheet: Fig. 1
Fig. 1c	x10^6 cells
	WT					Nprl3+/-					Nprl3-/-
	1	2	3	4	5	1	2	3	4	5	1	2	3	4	5
	3.69011	6.81376	7.54236	6.93888	8.08335	3.26112	6.21712	8.1279	6.4662	5.1291	0.612835	2.69508	1.84149	2.18127	1.8753
	4.50427				8.36553	4.3056	8.87376	7.91439	3.32049	7.06056	2.2199	1.7712	3.00657		4.33566																		250238	180042		67800	152570	300300			220979	330723	442395	339863	305010	326895
						4.52848	6.37176	7.15491	7.80993	7.92096	3.024		4.2951																				55114.4	44722.8		16350	50600	101550			132956	254356	228499	191302	204014	209846
						5.79454							2.57472																				156315	112383		52590	153890	343500			267016	408894	383982	248975	317130	403346
						4.8248							2.01994																				1.02952e+06	585382		231900	1197900	1455000			670302	1.2808e+06	2.04876e+06	1.09683e+06	759496	1033410
													2.63625																				120201	130095		19800	91410	125250			78263.3	182799	200581	139292	110087	183219
Fig. 1d	Viability (%)
Genotype	WT					Nprl3+/-					Nprl3-/-
Litter	1	2	3	4	5	1	2	3	4	5	1	2	3	4	5
	90.8	79.6	86.1	83.2	75.9	86	79.3	82.1	82.9	78.2	51.9	60.7	55.3	61.1	65.8
	87.7				79.9	89.7	83.4	82.7	73.3	85.7	73.8	61.5	72.1		77.7
						91.3	83.4	86.1	81.1	83.4	90		69.5
						93.1				80.6			59.6
						92.5							84.8
													70.3
Fig. 1e	Absolute no.
	WT				Nprl3+/-											Nprl3-/-
Litter	1	2		3	1			2					3			1		2			3
S0	311730	149850	192600	607160	313343	398876	290234	164670	195220	213525	276660	181200	556761	558756	548782	250238	180042	67800	152570	300300	220979	330723	442395	339863	305010	326895
S1	114130	54390	84825	365050	102582	108704	79328.4	68145	71810	78975	128470	79200	325929	345859	369193	55114.4	44722.8	16350	50600	101550	132956	254356	228499	191302	204014	209846
S2	271188	218670	292950	432177	214491	307032	219189	228360	281435	268875	433550	278400	457601	422628	462207	156315	112383	52590	153890	343500	267016	408894	383982	248975	317130	403346
S3	3.82593e+06	2408700	2904750	4.02008e+06	3.40698e+06	5.20002e+06	3.67969e+06	1935450	2655250	2760750	3358200	2683200	4.41345e+06	4.42414e+06	3.94236e+06	1.02952e+06	585382	231900	1197900	1455000	670302	1.2808e+06	2.04876e+06	1.09683e+06	759496	1033410
S4/5	663320	244570	294975	947320	607413	803519	575689	302610	364425	405675	528090	505200	898133	794605	803496	120201	130095	19800	91410	125250	78263.3	182799	200581	139292	110087	183219
Fig. 1f	Absolute no.
	Neutrophils						Monocytes Macrophages
	WT		Nprl3+/-		Nprl3-/-		WT				Nprl3+/-				Nprl3-/-
	1	2	1	2	1	2	1	2	3	4	1	2	3	4	1	2	3	4
	14308.9	7298	11190.8	10399	35305.5	24597.9	26914.4	109500	33362.3	24594.9	22381.6	156420	45640.2	36014.9	44738.3	120930	75777.3	7222.5
	5355.08	14663.2	22184.4	14663.2	23911.2	3712.5			22832.1	35328	43481.4	125367	58653	31482.4	23999.8	183546
		2133.49	15292.2	8845.76	3682.98				31139.9		30584.4	89748		31879.1	102897	143424
		3801.03	7477.67	7056.4	9921.68											82417.2
		7185.36	4669.49	8794.24	13744.3											129375
			3362.81		8239.1
					7271.77
					4218
Fig. 1g	Number/liver
	Megakaryocytes
	WT		Nprl3+/-		Nprl3-/-
	1	2	1	2	1	2
	6132.38	2941.5	5066.95	2392.5	3773.11	1440
		2160	7365.22	3741	4693.68	1969
			10832	3420	2985
				5191
				4752
Fig. 1h	% RBCs
	Week	WT				Nprl3-/-
	4	18.9	22.1	12.6	32.1	9.24	11.2	8.51	10.7
	8	28.2	37.9	28.5	56.8	8.11	8.57	7.79	9.33
	12	33.2	52.9	49.7	71.1	5.21	6.7	18.9	14.5
	16	61.7	66.9		83.3	10.4	4.8	15.9
Fig.1j	%Ter119+ cells
ii)		Competitor				FLC
	WT	60.5	44.9	40.8	18.8	37.4	53.2	57.3	79.6
	Nprl3-/-	88	89.8	93.2	93.2	8.57	7.42	4.46	4.24
iii)		Competitor				FLC
	WT	58.8	42.7	41.6	21.2	39.5	55.6	56.5	77
	Nprl3-/-	91	93.4	94.8	95.6	7.25	5.49	4.19	3.32
iv)		Competitor				FLC
	WT	45.3	29.9	31.8	19.8	53.2	68.5	66.3	78
	Nprl3-/-	86.9	90.6	88.9	92.3	11.2	7.82	9.11	6.34

## Sheet: Fig. 2
Fig. 2b	Fold change in geo mean of the raw data presented in				Ext. Data Fig. 2'!A1
Fig. 2c	Fold change in pS6 MFI, normalised to NC. Averages of duplicate measurements plotted
		NC		sgRNA 1		sgRNA 2		Rapamycin
	1	1	1	1.13711	1.09385	1.23346		0.243161
	2	1	1	1.25139	1.41431	1.5753
	3	1	1	1.64467	1.93147	1.37817	1.37563
	4	1	1	1.95525	1.68675	1.66781	1.38726
Fig. 2e	Fold change in 4EBP1 MFI, normalised to NC. Averages of duplicate measurements plotted
		NC		sgRNA 1		sgRNA 2		MLN0128
	1	1	1	1.04641	1.1016	1.1154	not collected	0.350681
	2	1	1	1.07989	1.26617	1.3688	not collected
	3	1	1	1.28514	1.15663	1.20884	1.11245
	4	1	1	1.48322	1.44295	1.2953	1.23154
Fig. 2g	Normalised for each parent culture to +arg/leu
	Each column represents an separately nucleofected culture
	Arg/leu	NC					sgRNA 1
	+	1	1	1	1	1	1	1	1	1	1
	-	0.327935	0.741935	0.544335	0.460366	0.800656	1.00275	0.972461	0.825272	1.00275	0.811029
Fig. 2h	Normalised for each parent culture to +EPO
	EPO	NC					sgRNA 1
	+	1	1	1	1	1	1	1	1	1	1
	-	0.363161	0.326202	0.127304	0.334631	0.268213	0.6309	0.695482	0.659993	0.729508	0.658939
Fig. 2i	Normalised for each parent culture to + Holo-t
	Holo-t	NC					sgRNA 1
	+	1	1	1	1	1	1	1	1	1	1
	-	0.395429	0.464218	0.048127	0.123483	0.036388	0.944232	0.762845	0.384783	0.509926	0.402674

## Sheet: Fig. 3
Fig. 2a	pS6 MFI, FC compared to WT
	WT			Nprl3+/-			Nprl3-/-
Litter	1	2	3	1	2	3	1	2	3
	1	1	1	0.78861	1.86744	1.22022	1.51649	6.92789	42.0944
				0.849139	0.856649	1.23596	1.23393
				0.669495		1.23596
				1.0841		1.98876
				0.999949
Fig. 2b	FC in Cyto-ID after chloroquine treatment
	WT		Nprl3+/-		Nprl3-/-
	6.83895	2.83986	5.99022	2.6129	1.02939	2.1688
		3.31102	6.26895	3.881	1.04453
		3.73016	6.60615		1.05107
					1.09479
					0.858175
					0.835709
Fig. 2c	Krebs cycle intermediates - relative abundances
	Fumarate		a-ketoglutarate		Malate		Citrate
	Nprl3+/+ Nprl3+/-	Nprl3-/-	Nprl3+/+ Nprl3+/-	Nprl3-/-	Nprl3+/+ Nprl3+/-	Nprl3-/-	Nprl3+/+ Nprl3+/-	Nprl3-/-
	0.00346289	0.00128678	0.0206251	0.0222366	0.206423	0.0904039	2.99989	3.78945
	0.00279382	0.00327264	0.0246574	0.021624	0.210194	0.254385	5.76228	3.72866
	0.0022248	0.00426322	0.0238178	0.0225054	0.144278	0.271076	2.38383	2.46829
	0.00254708	0.00370232	0.0257277	0.0235316	0.148685	0.245111	3.99663	3.35246
	0.0018485	0.00163693	0.0127953		0.138052		4.19104
	0.00315298		0.0251625		0.189423		0.883705
	0.00396815
Fig. 2d	Glycolysis intermediates - relative abundances
	Hexose phosphate		Hexose bisphosphate		3-phosphoglycerate		phosphophenolpyruvate		DHAP		Sorbitol
	Nprl3+/+ Nprl3+/-	Nprl3-/-	Nprl3+/+ Nprl3+/-	Nprl3-/-	Nprl3+/+ Nprl3+/-	Nprl3-/-	Nprl3+/+ Nprl3+/-	Nprl3-/-	Nprl3+/+ Nprl3+/-	Nprl3-/-	Nprl3+/+ Nprl3+/-	Nprl3-/-
	0.0437852	0.0170314	0.00050692	0.00270094	0.00575431	0.00552625	0.00051409	0.00038483	0.000813	0.00214441	0.00022376	0.00038099
	0.0196455	0.0221939	0.00081439	0.0135282	0.0106056	0.00994708	0.00144381	0.0014074	0.00158732	0.00793826	0.00134383	0.00779715
	0.0067282	0.0104682	0.00054685	0.0032705	0.00671295	0.0132048	0.00055738	0.00200699	0.00075737	0.00389272	0.00118208	0.00580554
	0.0271277	0.0119096	0.0050415	0.00665883	0.0092374	0.0172795	0.00070297	0.00250566	0.00361761	0.00519862	0.00090328	0.00159086
	0.0352271	0.00550454	0.00090549	0.00342133	0.00771024		0.00085237	0.0010087	0.00104633	0.00297676	0.00092089
	0.0129896		0.00070414		0.00874698		0.00134795		0.00150051		0.0007973
	0.0160184		0.00054255				0.00099548		0.00098889
Fig. 2f	GSH, GSSG - relative abundances
	Glutathione		Oxidised Glutathione		Ratio
	Nprl3+/+ Nprl3+/-	Nprl3-/-	Nprl3+/+ Nprl3+/-	Nprl3-/-	Nprl3+/+ Nprl3+/-	Nprl3-/-
	0.251608	0.0882849	0.00886466	0.00462698	28.3833	19.0804
	0.259609	0.143245	0.0054343	0.00764521	47.7724	18.7366
	0.23381	0.15445	0.00615329	0.0129356	37.9976	11.9399
	0.416892	0.170566	0.003924	0.0154668	106.242	11.0279
	0.249209		0.00643518		38.7261
	0.247916		0.00335204		73.96

## Sheet: Fig. 4
Fig. 1c	Nprl3 mRNA (copies/µl)
	Nprl3+/+			Nprl3+/AEKO			Nprl3+/-			Nprl3AEKO/- (Nalph)
Litter >	1	2	3	1	2	3	1	2	3	1	2	3
	1.02348	1.08229	0.832809	0.442864	1.24248	0.818115	0.277843	0.971382	0.794803	0.252568	0.115562	0.0499002
	0.976517	0.917713	1.16719		0.830433	1.24708		0.657798	0.637593		0.0479714
	1				0.765702	1.17509					0.475059
											0.0866251
											0.330182
Fig. 1d Absolute no. / liver (average per litter)
		WT					Nprl3+/AEKO					Nprl3+/-					Nalph
	Litter >	1	2	3	4	5	1	2	3	4	5	1	2	3	4	5	1	2	3	4	5
Stage >	S0	317379	213417	245515		258017	282560	246498	246498	273819	273158	314951	258859	229346	171040	355938	225478	176054	218897	285098	263614
	S1	192999	96271.7	123610		148594	172152	152101	152101	215564	147206	197985	93944.9	117861	124669	210487	144036	85964.9	117529	153339	83940.1
	S2	231709	305725	161664		175564	245932	196652	196652	229853	143270	257005	714798	190886	149190	269231	221566	343272	142916	140129	99895.7
	S3	3140734	2895749	2256147		2.84501e+06	2516881	2416764	2416764	2790227	4117056	2945627	2777501	2238079	2217770	3234964	1774664	1.54934e+06	1825694	2434954	2927498
	S4/5	842068	741928	362708		722329	930356	718805	718805	1212084		628830	111870	212138	247559		408991	957734	680191	1255467
Fig. 1e	Absolute no. / liver
		WT											Nprl3+/-				Nprl3+/AEKO			Nalph
	Litter >	1				2			3				1	2	3		1	2		1	2		3
Progenitor type >	GMP	35335.4	65915.4	86556	53660.9	74543.2	73170.5	55641.6	70973.8	43718.4	39673.9	37678.9	58483.3	85325.4	40732.4	24368.3	51802.7	43429.8	41037	40543.4	63292.5	35916.8	40718.4	53062.9	13694.8
	CMP	42697	64683.4	101669	66633.8	46972.4	42553.1	48686.4	49466.6	39771.6	48352.5	40109.8	50971.7	66158.1	44551.1	28639.1	80582	38526.4	40542.6	35208.8	38848.5	32451.2	44749.9	53062.9	17536
	MEP	291027	481737	568109	399213	510570	524129	430759	534454	309672	378141	312371	433528	624483	432782	346684	330177	357245	415314	305143	432135	425331	363240	408439	172020

## Sheet: Supplementary Fig. 1
Supplementary Fig. 1a	Proportion of live
		WT				Nprl3+/-											Nprl3-/-
	Litter	1	2		3	1			2					3			1		2			3
	S0	4.575	4.05	4.28	8.05	5.04	4.495	4.555	4.99	4.54	4.745	4.77	3.775	6.85	7.06	7.67	9.285	10.165	11.3	6.935	10.01	12	11	10.3	13.2	15.1	12.4
	S1	1.675	1.47	1.885	4.84	1.65	1.225	1.245	2.065	1.67	1.755	2.215	1.65	4.01	4.37	5.16	2.045	2.525	2.725	2.3	3.385	7.22	8.46	5.32	7.43	10.1	7.96
	S2	3.98	5.91	6.51	5.73	3.45	3.46	3.44	6.92	6.545	5.975	7.475	5.8	5.63	5.34	6.46	5.8	6.345	8.765	6.995	11.45	14.5	13.6	8.94	9.67	15.7	15.3
	S3	56.15	65.1	64.55	53.3	54.8	58.6	57.75	58.65	61.75	61.35	57.9	55.9	54.3	55.9	55.1	38.2	33.05	38.65	54.45	48.5	36.4	42.6	47.7	42.6	37.6	39.2
	S4/5	9.735	6.61	6.555	12.56	9.77	9.055	9.035	9.17	8.475	9.015	9.105	10.525	11.05	10.04	11.23	4.46	7.345	3.3	4.155	4.175	4.25	6.08	4.67	5.41	5.45	6.95
Supplementary Fig. 1c	HSC - absolute no. / liver
	WT			Nprl3+/-			Nprl3-/-
	1	2	3	1	2	3	1	2	3
	29299.2	11992.9	69389.7	28224	19240.6	53644.1	35036	20201.1	25965
		18017.1		38304	21097.4	47486.3	19483.2	45813.6	39686.7
				29796	34190	26473.2			45957.6
					25206.3				25653.2
					17369.3				35853
	CMP - absolute no. / liver
	WT			Nprl3+/-			Nprl3-/-
	1	2	3	1	2	3	1	2	3
	81083.7	23247.7	82211.7	77714	30002.3	82904.6	24525.2	12764.4	27806.5
		35358.5		98498.7	23465.5	102887	19837.4	24948	33072.3
				55434.3	26944.5	93013.8			54118.3
					37374.8				21007.3
					28466.3				41125.5
	GMP - absolute no. / liver
	WT			Nprl3+/-			Nprl3-/-
	1	2	3	1	2	3	1	2	3
	60642.5	31366	90508.3	58440.9	31306.8	90219.7	80043.9	55053.6	52850.8
		44592.3		89625	39826.8	87849.7	47291	89812.8	84785.3
				51611.3	48454.7	85858.9			107807
					59683.8				62416
					42940.7				87259.9
	MEP - absolute no. / liver
	WT			Nprl3+/-			Nprl3-/-
	1	2	3	1	2	3	1	2	3
	211908	131552	643363	203300	148544	533190	120201	96121.8	176046
		179045		228943	171363	646606	102198	202759	360788
				163117	170950	700466			459576
					285381				361569
					152222				300532
Supplementary Fig. 1d	II		III		IV
	WT	Nprl3-/-	WT	Nprl3-/-	WT	Nprl3-/-
	4200	580	10000	1500	39600	5000
	4300	550	10500	1200	41800	3800
	3900	280	9600	720	34500	2900
	4400	140	10500	480	22300	2100
Supplementary Fig. 1f	HSC		MPP		PreGM		PreMegE		GMP		MkP		PreCFU-E		CFU-E/ProE
	WT	Nprl3-/-	WT	Nprl3-/-	WT	Nprl3-/-	WT	Nprl3-/-	WT	Nprl3-/-	WT	Nprl3-/-	WT	Nprl3-/-	WT	Nprl3-/-
	53.1	20.3	390	47.9	5200	1900	710	170	2200	1700	150	75.4	390	300	13800	13200
	210	160	720	78.7	6600	1500	1200	140	4200	2100	460	170	440	280	12800	12100
	180	30.1	980	22.9	7800	1300	1500	180	4900	1500	520	84.6	500	310	13300	14700
	360	88.6	1300	24	6700	1300	1700	87.1	5400	1500	660	120	760	250	10900	14800
Supplementary Fig. 1g
		Week	WT							NPRL3-KO
	Ly6G-	4	46.5	20.5	22.7	13	18.9	50.9	15.8	3.8	2.7	3.1	4.2	41.4	47.8	41.1	10.7
	Myeloid cells	8	13.8	25.4	22.3	31.9	60.5	71.1	63.4	13.1	7.7	8.4	8.5	8.4	10.5	11.7	4.7
		12	51.4	67.3	57.1	93.02	59.9	80.1	58.6	36.7	23.2	26.8	38.1	8.3	7.1	21.9	3.8
		16	49.6	64.5	73	77.5	69.8	84.6	72.1	5	6.7	7.7	9	14	3.1		2.7
	Eosinophils	4	56.5	26.7	38.3	15.4	39.7	37.9	54.5	5.6	5.6	5.8	1.2	13.7	22.5	13	0.5
		8	23.9	52.9	39.4	73.5	53.9	73.9	58.1	10.8	6.8	6.8	8.2	6.8	10.1	14.7	0.9
		12	84.1	65.2	64	45	56	83.2	60	1.8	5.7	4	1.5	11.9	3.6	31.2	0.3
		16	56.7	73.2	79.3	88.6	71.9	88.2	78	1.2	8.4	3.2	3.7	21.1	3.7		0.5
	B cells	4	60.8	60.8	60.6	71.3	68.5	68.2	61.2	36.7	27.8	24.5	23.9	51.8	57.1	49.4	1.4
		8	80.8	78.7	73.2	73.3	88.6	90.15	91.62	23.7	27.1	23.2	36.2	21.7	37.4	30.1	2.8
		12	84.9	81.9	87.5	78.6	94.17	93.11	94.96	10.2	6	4.4	7.6	19.6	29.4	25	5.5
		16	88.5	94.84	90.52	89	95.27	94.6	96.23	9.4	4.8	6	9.2	27.9	26.2		15.7
	CD8 T cells	4	11.4	9.5	8.3	6.5	1.9	8.1	2.1	8.2	5.5	6.8	10.7	2.1	1.4	1	1.1
		8	22.9	23.8	30.3	34.6	32.7	36.9	38.1	3.7	1.2	2.9	2.2	2.1	1.4	1.2	0.6
		12	54.7	49.2	52.3	34	58.9	66.3	64.6	0.9	1	0.6	1.4	14.2	12	24.5	8.5
		16	32.7	49.6	52.9	51.7	59.9	65	65.4	1.5	0.4	1	0.9	1.48	0.32		0
	CD4 T cells	4	41.3	22	19.8	16	1.4	4.9	2.7	24.5	17.4	20.6	25.2	2.6	1	1.2	0.3
		8	26.9	28.2	33.6	32.9	45.4	51.1	54.1	7.9	3.7	6.7	8.9	12	11.5	6.9	1.8
		12	60.3	55.9	61.1	38.8	68.5	78.6	72.4	1.8	1.6	0.7	1.3	21.2	18.1	22.5	12.1
		16	54.7	74.6	74	72.8	67.7	73.2	76.6	2.1	0.9	1.7	2.6	2.6	5.03		0.00853
	Platelets	4	23.6	3.03	18.6					4.7	15.8	20.7	16.9					N.B. Platelets difficult to capture by flow cytometry. Some samples failed, we think due to flow rate being too high
		8	27.6	84.7	25.6	60.6				8.82	10.4	8.68	8.11
		12	69.2	85.9	85.4	83.9	78.2	87.5		11.6	17.9	24.7	7.3	37.1	21.1	24.4
		16					84.5		89.9						8.1		10.3

## Sheet: Supplementary  Fig. 2
Supplementary Fig. 2a	Indel efficnecy (%)
	sgRNA 1	sgRNA 2
	98	76
	93	82
	97	95
	93	94
	94	90
	81	90
	93	90
	94	89
	92	94
Supplementary Fig. 2b	Maintenance of indel efficnecy through differentiation (%)
		Donor 1		Donor 2
		sgRNA 1	sgRNA 3	sgRNA 1	sgRNA 3
	Day 3	93	95	94	94
	Day 12	98	93	97	91
										Supplementary Fig. 2d	Fold change in cell concentration
Supplementary Fig. 2c	Total number enucleated cells / well										sgRNA 1				sgRNA 3				sgRNA NC
	Donor 1		Donor 2		Donor 3		Donor 4			Day of culture
	NC	sgRNA 1	NC	sgRNA 1	NC	sgRNA 1	NC	sgRNA 1		4	2.46114	3.07963	3.07963	7.2	3.45117	2.69427	2.69427	5.2	3.42226	3.36463	3.36463	9.2
	12	44	18.9	51.3	194.4	80	6	108		5	3.19102	3.05844	3.05844		3.45216	2.74068	2.74068		3.2901	3.4228	3.4228
	28	44	35.1	56.7	221.4	112	28	114		7	4.71786	3.25028	3.25028	1.49	4.98456	4.7674	4.7674	1.69176	3.96	3.5046	3.5046	0.636
	44	60	54	72.9	240.3	192	148	132		9	4.334	3.29658	3.29658	4.9	4.5218	3.85336	3.85336	4.18	6.62656	6.0496	6.0496	7
	72	76	59.4	99.9	251.1	502	228	168		10	3.81368	3.31632	3.31632	1.444	2.946	2.73516	2.73516	1.772	3.12208	2.90968	2.90968	2.18
	96	96	72.9	102.6	264.6	528	230	316
	108	132	75.6	135	386.1	536	274	420
	144	144	83.7	167.4	388.8	654	290	468
	164	152	86.4	186.3	423.9	714	434	486
	168	164	113.4	199.8	445.5	720	450	498
	172	172	121.5	205.2	491.4	762	510	508
	180	284	126.9	210.6	567	1050	536	662
	188	284	148.5	237.6	596.7	1138	842	712
	208	288	178.2	283.5	834.3	1146	850	800
	216	336	197.1	305.1	1147.5	1196	974	972
	328	456	261.9	315.9	1439.1	1448	984	1014
	356	476	261.9	364.5	1509.3	1654	1112	1020
	360	696	278.1	386.1	1746.9	1712	1182	1186
	400	704	310.5	402.3	1887.3	1716	1186	1326
	456	720	361.8	477.9	1949.4	2048	1198	1352
	504	820	402.3	534.6	2000.7	2138	1276	1592
	516	840	413.1	594	2162.7	2176	1324	1730
	516	848	421.2	604.8	3002.4	2250	1502	1920
	556	960	491.4	639.9	3126.6	2268	1550	2026
	648	1036	499.5	737.1	3285.9	2410	1562	2068
	680	1188	510.3	807.3	3458.7	2498	1568	2120
	700	1188	529.2	842.4	3572.1	2540	1686	2136
	852	1280	588.6	955.8	3620.7	2918	1702	2138
	896	1444	607.5	1066.5	3885.3	3050	1824	2198
	908	1520	610.2	1125.9	4101.3	3188	1984	2226
	1228	1616	634.5	1385.1	4436.1	3424	2062	2262
	1480	1620	704.7	1447.2	4495.5	3470	2064	2278
	1572	1692	718.2	1468.8	4617	3572	2212	2340
	1600	1696	750.6	1539	4673.7	3624	2284	2430
	1816	2104	926.1	1552.5	4811.4	3972	2352	2458
	1888	2232	950.4	1709.1	4835.7	4256	2440	2506
	1960	2308	1031.4	1890	5497.2	4656	2484	2556
	2016	2628	1120.5	2103.3	5729.4	5160	2544	2672
	2520	2900	1125.9	2141.1	5904.9	6030	2588	2818
	2528	4688	1285.2	2475.9	5988.6	6058	2702	2846
	2564	5296	1290.6	2532.6	8010.9	6344	2706	3174
	2612	6172	1487.7	2573.1	8577.9	6400	2808	3384
	3288	6548	1487.7	2613.6	8634.6	6764	2816	3490
	3296	9940	1549.8	2697.3	9590.4	6884	2964	3542
	3332	14620	1590.3	3007.8	9987.3	7134	3106	3622
	3332	22056	1598.4	3118.5	10019.7	7516	3206	3730
	3656	22056	1625.4	3977.1	10686.6	7862	3228	3750
	4856		1676.7	4074.3	11202.3	8242	3324	3812
	5812		1690.2	4290.3	11437.2	8462	3396	4548
	6404		1776.6	4352.4	12009.6	9148	3396	4626
			1854.9	5570.1	12052.8	10340	3664	4698
			1895.4	5648.4	12401.1	10372	3782	4700
			1938.6	5680.8	12660.3	10476	3792	4724
			2025	21127.5	14388.3	10712	3820	4832
			2127.6	21127.5	16588.8	11006	3946	4890
			2259.9		17012.7	12836	3996	4924
			2311.2		18144	14296	4026	5134
			2540.7		18694.8	14506	4052	5262
			2891.7		19078.2	15054	4170	5304
			2940.3		25301.7	16764	4534	5386
			3267		26379	17642	4808	5504
			3518.1		42174	18872	4996	5560
			3569.4		45759.6	20472	5000	5580
			3820.5		48348.9	20926	5138	5614
			7268.4			22872	5164	5784
			8896.5			25272	5352	5856
			10400.4			27716	5504	5868
			20779.2			28408	5948	6136
						29012	5994	6226
						29424	6092	6254
						29908	6268	6552
						30912	6520	6814
						33316	6528	6824
						38774	6774	7228
						39712	7080	7466
						39818	7246	7654
						56716	7282	7972
						64948	7380	8026
							7624	8064
							8142	8844
							8172	8888
							8174	8958
							8650	9060
							9482	9318
							9636	9596
							10006	10102
							10790	10152
							10878	10198
							11230	10606
							12158	10758
							12398	10942
							12840	11274
							13072	11692
							13244	12158
							13258	12366
							13976	12626
							14198	12646
							14340	13064
							14710	14192
							16076	14210
							16744	14672
							18696	14736
							19866	14776
							35450	15192
							54014	15934
								16082
								16092
								17162
								20546
								21612
								22116
								23300
								24060
								25036
								26910
								27590
								29904
								29934
								30154
								39024
								39220
								42272
								42646
								43154
								45040
								54400
								61600
								63100
								65500
								65524

## Sheet: Supplementary  Fig. 3
Supplementary Fig. 3a	Amino acids - relative abundances
	Alanine		Asparagine		Arginine		Glutamine		Histadine		Proline		Serine		Threonine		Tryptophan
	Nprl3+/+ Nprl3+/-	Nprl3-/-	Nprl3+/+ Nprl3+/-	Nprl3-/-	Nprl3+/+ Nprl3+/-	Nprl3-/-	Nprl3+/+ Nprl3+/-	Nprl3-/-	Nprl3+/+ Nprl3+/-	Nprl3-/-	Nprl3+/+ Nprl3+/-	Nprl3-/-	Nprl3+/+ Nprl3+/-	Nprl3-/-	Nprl3+/+ Nprl3+/-	Nprl3-/-	Nprl3+/+ Nprl3+/-	Nprl3-/-
	0.0612051	0.0333529	0.174733	0.122951	0.99601	0.257785	1.02627	0.121911	0.447541	0.255809	0.146744	0.0815567	0.578476	0.207169	0.42347	0.128837	0.00477438	0.00439839
	0.0174806	0.0545338	0.230722	0.227533	1.08838	0.62021	0.474031	0.518708	0.732213	0.371386	0.162337	0.139755	0.612231	0.345615	0.582012	0.299372	0.0075895	0.00515481
	0.0883785	0.0747988	0.181026	0.226203	1.07672	0.957935	0.783194	0.694253	0.43938	1.14246	0.135242	0.167792	0.59315	0.889632	0.750977	0.902496	0.00366015	0.0144853
	0.201376	0.0511549	0.220058	0.245408	0.965007	1.03268	0.213574	0.622992	0.257962	0.410861	0.168723	0.150781	0.326118	0.531434	0.529665	0.774501	0.00145723	0.00488787
	0.0518625		0.19915		1.1421		0.880461		0.468297		0.135859		0.575566		0.687733		0.00373822
	0.046733		0.156859		0.887995		0.698718		0.557796		0.0983255		0.486186		0.534633		0.00430882
Supplementary Fig. 3b	Nuleotides - relative abundances
	ATP		GTP		CTP		UTP
	Nprl3+/+ Nprl3+/-	Nprl3-/-	Nprl3+/+ Nprl3+/-	Nprl3-/-	Nprl3+/+ Nprl3+/-	Nprl3-/-	Nprl3+/+ Nprl3+/-	Nprl3-/-
	0.177207	0.111575	0.011913	0.00746203	0.00581973	0.00307278	0.0244578	0.0144879
	0.215117	0.177222	0.0168453	0.012558	0.00785599	0.00784006	0.0258228	0.0309454
	0.153829	0.194531	0.00963521	0.0132487	0.0042398	0.00569036	0.020089	0.0251707
	0.160347	0.182376	0.0112972	0.0126087	0.00542478	0.00291076	0.0219892	0.0159554
	0.169244		0.0100979		0.00494159		0.0172555
	0.191554		0.012835		0.00605125		0.0259299

## Sheet: Supplementary  Fig. 4
Supplementary Fig. 4a	Nprl3 mRNA (copies/µl)
	Nprl3+/-		Nprl3-/-
Litter >	1	2	1	2
	8.88106	4.60007	0	0
	3.54232	3.0178	0
	4.63721	2.94596	0.165983
		9.35
Supplementary Fig. 4d	RBC count			Hb			MCV			MCH
	WT	Nprl3+/-		WT	Nprl3+/-		WT	Nprl3+/-		WT	Nprl3+/-
	8.3	9.91		13.7	15.2		57.1	56.8		16.5	15.3
	10.05	9.57		15.6	15		56.9	57.2		15.5	15.7
	9.95	8.61		15.3	14.1		57	58.7		15.4	16.4
	7.98	7.95		12.9	12.9		57.8	58.7		16.2	16.2
	7.89	9.06		12.7	13		57.9	54.3		16.1	14.3
	9.96	9.68			14.6		54.5	55		15.4	15.1
	9.51	7.31		14.9	12.2		55.6	55.1		15	16.7
		9.96		14.6	15.3			55.5			15.4
		10.13			14.6			54			14.4
		9.4			13.6			56.3			14.5
Supplementary Fig. 4e	RBC count			Hb			MCV			MCH
	WT	Nprl3+/AEKO		WT	Nprl3+/AEKO		WT	Nprl3+/AEKO		WT	Nprl3+/AEKO
	10.19	10.17		16	12.3		52	42		15.7	12.1
	10.46	10.86		16.1	12.9		51	42		15.4	11.8
	9.67	10.59		15.4	12.8		62	41		15.9	12.2
Supplementary Fig. 4f	α/β-globin ratio
	WT	Nprl3+/-
	0.361257	0.3942
	0.368042	0.393957
	0.367796	0.358987
	0.378207	0.463462
Supplementary Fig. 4g	α/β-globin ratio
	WT	Nprl3+/AEKO
	0.967426	0.612045
	1.03993	0.647888
	1.05527	0.663465
	1.03396	0.653956
		0.706647
Supplementary Fig. 4h	α/β-globin ratio
	WT	Nprl3+/AEKO	Nprl3+/-	Nalph
	0.979151	0.559708	1.10044	0.612056
	1.02129	0.529687	1.13663	0.527169
	0.941858	0.568973	1.01881	0.630726
	1.06173	0.557873	1.09477	0.674607
	1.00005	0.60848	1.10632	0.607032
			1.02869	0.53835
